# Supplementary material for: Bactericidal and Antiviral Bionic Metalized Nanocoatings
Source: Nanomaterials (Basel). 2022 May 30;12(11):1868. doi: 10.3390/nano12111868 (PMC9182136; doi:10.3390/nano12111868)
Supplement: Supplementary file 1 [file nanomaterials-12-01868-s001.zip]

Archive with 1 entries (1 files):
- nanomaterials-1725494-supplementary.pdf
